# Supplementary material for: Multi-Metal Leachate from Lithium Slag Induces Oxidative Stress, Circadian Disruption, and Neurobehavioural Toxicity in Zebrafish Larvae
Source: Toxics. 2026 Apr 20;14(4):345. doi: 10.3390/toxics14040345 (PMC13120298; doi:10.3390/toxics14040345)
Supplement: Supplementary file 1 [file toxics-14-00345-s001.zip]

Archive with 1 entries (1 files):
- toxics-4240747-supplementary.pdf
